# Supplementary material for: Inhibition of Respiratory Syncytial Virus Infection by Small Non-Coding RNA Fragments
Source: Int J Mol Sci. 2022 May 26;23(11):5990. doi: 10.3390/ijms23115990 (PMC9180592; doi:10.3390/ijms23115990)
Supplement: Supplementary file 1 [file ijms-23-05990-s001.zip]

Archive with 1 entries (1 files):
- ijms-1720530-supplementary.pdf
